# Supplementary material for: Direct Type I IFN but Not MDA5/TLR3 Activation of Dendritic Cells Is Required for Maturation and Metabolic Shift to Glycolysis after Poly IC Stimulation
Source: PLoS Biol. 2014 Jan 7;12(1):e1001759. doi: 10.1371/journal.pbio.1001759 (PMC3883643; doi:10.1371/journal.pbio.1001759)
Supplement: Table S1 — List of differentially expressed genes in PRR−/− versus WT DCs after poly IC stimulation (4 h). Fold changes are indicated as FC and p-values adjusted with Benjamini-Hochberg method as adj Pval. (XLSX) [file pbio.1001759.s001.xlsx]

## Sheet: Sheet1
List of PRR-/- vs WT DCs genes with fold change ≥ 2 (adjusted Pval 0.05)
Symbol	FC. PRR-/-/WT	adj Pval		FC. WT/Neg	adj Pval	FC. PRR-/-/Neg	adj Pval		FC. WT/Neg-WT	adj Pval	FC.PRR-/- /Neg-PRR	adj Pval
Ifna5	-21.2612	1.20466e-12		30.1679	4.30317e-17	1.41892	0.0878538		30.4548	9.32348e-16	1.41496	0.0573651
Ifna4	-7.04587	6.69385e-07		7.22257	2.20755e-08	1.02508	0.941923		7.66984	3.9691e-10	1.04861	0.912328
Ifnab	-7.71448	8.24902e-09		8.30092	2.69029e-10	1.07602	0.778292		8.8243	2.39208e-12	1.04324	0.692172
Ifna1	-2.31893	1.0986e-05		2.57722	6.30333e-08	1.11139	0.48193		2.71879	8.75591e-10	1.10582	0.363974
ifna7	-9.1504	5.38286e-10		11.0491	9.33778e-12	1.2075	0.392306		12.2954	6.64071e-14	1.30672	0.281157
Ifnb1	-21.0865	1.85636e-12		31.4919	7.52731e-17	1.49347	0.0599542		30.6628	2.18664e-15	1.42033	0.050112
Ifna6	-2.69114	0.00137931		2.62498	1.38655e-05	-1.0252	0.932497		2.95445	2.14317e-05	1.01336	0.899206
Ifna9	-2.92588	3.03311e-06		2.91524	7.65604e-09	-1.00365	0.987653		2.91387	7.71691e-09	-1.0104	0.978514
Ifna14	-6.28767	1.10513e-08		7.23577	4.75873e-12	1.15079	0.412057		7.85948	1.09274e-11	1.18591	0.412057
Ifna2	-14.0892	1.85636e-12		18.0665	3.25488e-14	1.2823	0.184953		19.0502	2.4473e-16	1.28632	0.113127
Ifi202b	15.2363	0.000120778		-1.77084	0.224001	9.60401	0.000290011		-1.84075	0.250034	10.1048	1.3631e-05
Ifih1	-6.40998	5.05458e-05		6.96956	6.49037e-08	1.13232	0.754688		6.21599	1.2212e-07	1.21242	0.661649
Spic	2.27967	0.00139611		2.49474	1.39767e-05	6.6872	8.77827e-09		2.05985	1.51502e-09	6.93029	2.37073e-10
Fap	-2.05619	0.00143154		2.09569	8.34243e-05	-1.03032	0.888175		1.91869	3.41723e-05	-1.19136	0.835788
C1qg	2.56272	0.00433112		-1.08117	0.749591	2.97033	0.00146321		-1.0383	0.681173	3.39148	0.000396812
Gdf15	2.09979	0.00759989		-1.05219	0.792179	1.9006	0.00209608		1.11422	0.730076	2.24975	0.000610111
Lrrc57	-3.07659	0.00116939		1.40476	0.142853	-2.19011	0.00444734		1.4073	0.095127	-2.28614	0.00145575
LOC384100	-3.23169	7.02323e-06		3.64734	5.11566e-08	1.12861	0.557302		4.12383	8.96005e-10	1.12961	0.439264
Sema4f	-2.22552	0.000270621		3.0769	7.08223e-08	1.38255	0.053354		3.56392	1.2912e-08	1.37009	0.05632
AA467197	-3.61621	0.00777532		33.7984	2.23523e-10	9.34636	2.09969e-06		33.5368	3.0444e-12	10.6211	1.58041e-07
Mmp14	2.12699	0.0105408		1.89649	0.00204555	5.0338	1.46651e-06		1.8861	0.00076139	5.98349	1.03329e-07
Camk2b	-2.03963	0.000222575		1.86181	0.000107633	-1.15769	0.336204		1.80364	2.36309e-08	-1.07021	0.232964
Mmp13	4.82833	0.00199079		3.04524	0.00215006	15.7034	3.66061e-07		3.18763	0.000808357	16.8629	2.01841e-08
Cygb	3.8175	0.000394993		-3.09543	9.66987e-05	1.23327	0.502704		-3.11961	0.000728981	1.3354	0.383794
Gp2	2.17722	0.011893		-3.76257	9.46534e-07	-1.62815	0.0213929		-3.72412	6.3979e-06	-1.54879	0.00910497
Hmox1	2.40419	0.00355974		3.29579	4.61999e-07	8.92371	6.7924e-09		3.81035	2.05645e-10	9.36423	1.74099e-10
