# Supplementary material for: Direct Type I IFN but Not MDA5/TLR3 Activation of Dendritic Cells Is Required for Maturation and Metabolic Shift to Glycolysis after Poly IC Stimulation
Source: PLoS Biol. 2014 Jan 7;12(1):e1001759. doi: 10.1371/journal.pbio.1001759 (PMC3883643; doi:10.1371/journal.pbio.1001759)
Supplement: Table S2 — List of core enriched genes (GSEA) of all pathways in Figure 2 . Table displays the list of genes in each pathway that were core enriched in negative controls (pooled) compared to poly IC-treated WT DCs. Fold changes are indicated as FC and p-values adjusted with Benjamini-Hochberg method as adj Pval. In addition, the FC and Pval of genes when compared to steady state, single, negative controls, are also shown. (XLSX) [file pbio.1001759.s002.xlsx]

## Sheet: Sheet1
List of Core enriched genes (GSEA) in WT, IFNAR-/- and PRR-/- DCs compaired to Negative Control
RIG-l Activation Pathway	Symbol	FC. WT/Neg	adj Pval	FC. IFNAR-/-/Neg	adj Pval	FC. PRR-/-/Neg	adj Pval		FC. WT/Neg-WT	adj Pval	FC. IFNAR-/-/Neg-IFNAR	adj Pval	FC. PRR-/-/Neg-PRR	adj Pval
	NFKB2	2.27373	0.00446745	1.93593	0.00805179	2.0198	0.00165886		2.11304	0.0191289	2.03169	0.00399541	1.97422	0.0132104
	ISGF3G	2.35401	0.000143163	-1.17787	0.0543203	2.04045	0.000432496		2.56171	8.74349e-07	-1.06754	0.0502575	2.15373	7.05357e-12
	IKBKE	2.12021	0.000301537	2.40418	0.00044307	2.8905	1.99197e-05		2.02249	4.7766e-06	2.40155	3.23522e-05	2.68981	1.52285e-06
	TBK1	1.50894	0.000226778	1.10816	0.285861	1.62034	0.00172416		1.49248	3.73086e-06	1.10104	0.537072	1.50957	0.000655081
	NFKBIA	1.61116	0.000543721	1.5871	0.00276468	1.47791	0.0079517		1.57203	0.005059	1.59135	0.00488345	1.55623	0.00909072
	UBE1L	2.03266	1.18849e-07	-1.26722	0.0245614	2.23609	1.20527e-06		2.02371	7.67347e-09	-1.08315	0.00444365	2.50224	1.48064e-09
	NFKBIE	2.23346	5.87787e-09	1.64241	0.0017132	2.19066	8.63122e-07		2.50963	0.00175007	1.7848	0.00194441	2.53977	1.58097e-11
	IFIH1	6.96956	6.49037e-08	1.62324	0.194287	1.13232	0.754688		6.21599	1.2212e-07	1.51527	0.064665	1.21242	0.661649
	TRAFD1	3.97025	1.19045e-10	-1.22953	0.180843	4.22768	6.41112e-10		3.28232	3.80541e-12	-1.05585	0.0791054	3.9543	6.61814e-15
	DDX58	8.15641	1.07127e-12	-1.09775	0.055131	7.92685	6.98962e-10		8.21328	7.62489e-14	1.0043	0.171371	8.42387	1.14906e-14
	IRF7	20.2562	2.42227e-13	1.00973	0.0464391	19.1423	3.16149e-10		21.0807	9.40383e-15	1.12418	0.0499811	22.9871	1.40027e-15
IL-6 Pathway	Symbol	FC. WT/Neg	adj Pval	FC. IFNAR-/-/Neg	adj Pval	FC. PRR-/-/Neg	adj Pval		FC. WT/Neg-WT	adj Pval	FC. IFNAR-/-/Neg-IFNAR	adj Pval	FC. PRR-/-/Neg-PRR	adj Pval
	NFKB2	2.27373	0.00446745	1.93593	0.00805179	2.0198	0.00165886		2.11304	0.0191289	2.03169	0.00399541	1.97422	0.0132104
	CEBPB	1.59156	0.00323536	1.46776	0.00231422	1.7486	5.58092e-05		1.71862	0.0023632	1.50833	0.0164417	1.80138	0.00132795
	IKBKE	2.12021	0.000301537	2.40418	0.00044307	2.8905	1.99197e-05		2.02249	4.7766e-06	2.40155	3.23522e-05	2.68981	1.52285e-06
	NFKBIA	1.61116	0.000543721	1.5871	0.00276468	1.47791	0.0079517		1.57203	0.005059	1.59135	0.00488345	1.55623	0.00909072
	JAK3	1.94339	1.26189e-06	2.09623	1.18627e-06	2.15355	7.08891e-06		1.85681	0.000165224	1.96991	0.000900125	1.93051	0.000912937
	NFKBIE	2.23346	5.87787e-09	1.64241	0.0017132	2.19066	8.63122e-07		2.50963	0.00175007	1.7848	0.00194441	2.53977	1.58097e-11
	STAT3	2.58721	4.60895e-12	1.91362	7.7311e-06	2.52034	2.78488e-09		2.53372	1.77745e-10	2.02673	1.8589e-07	2.246	3.01342e-11
	SOCS3	3.84361	1.23723e-11	4.72172	1.00995e-09	4.25058	4.3677e-10		3.90313	5.99515e-12	5.03579	1.62456e-12	4.25628	9.34215e-13
	AKT3	3.47633	1.03563e-11	1.7616	0.0370502	3.33934	5.96248e-09		3.66768	4.40045e-12	1.65864	0.00748139	3.54807	6.81392e-13
	IL6	4.64376	3.11532e-07	1.49572	0.105586	3.90053	0.000146613		5.0666	3.4049e-07	1.56689	0.277058	4.30515	8.67872e-08
Antigen Presentation	Symbol	FC. WT/Neg	adj Pval	FC. IFNAR-/-/Neg	adj Pval	FC. PRR-/-/Neg	adj Pval		FC. WT/Neg-WT	adj Pval	FC. IFNAR-/-/Neg-IFNAR	adj Pval	FC. PRR-/-/Neg-PRR	adj Pval
	PSMB8	1.76444	2.42305e-08	-1.08242	0.468375	1.7733	1.53019e-07		1.64827	7.82041e-05	-1.01454	0.230498	1.64389	7.11715e-09
	H2-Q7	1.76624	0.00388538	-1.29734	0.424322	2.03375	0.00448577		1.68197	0.000913352	-1.16017	0.198072	1.85313	0.0014745
	CD14	2.92784	0.0012311	3.03007	0.0110262	3.361	5.75203e-05		3.19846	0.00441064	3.24129	0.00170121	3.57045	3.90238e-09
	SWAP70	1.8581	8.84265e-06	1.90621	0.000311167	1.7176	0.0113485		1.79182	0.000703171	1.89613	0.00208043	1.72885	0.0130709
	CD80	1.60221	0.00030746	1.60327	0.0062996	1.53347	0.0370998		1.70089	0.000356167	1.8574	0.000855385	1.63837	0.0284642
	TAP2	1.6675	1.48736e-06	1.03371	0.377386	1.52485	0.000375767		1.58158	8.50886e-06	1.11002	0.167365	1.64143	0.000799174
	H2-K1	1.62908	3.06577e-05	-1.23471	0.172057	1.83804	1.67973e-05		1.63914	2.0581e-07	-1.08202	0.0554591	1.64871	1.93008e-06
	CTSS	1.82756	0.0328384	-1.00519	0.997417	1.70771	0.041765		2.02883	0.0318009	-1.04453	0.992453	1.8797	0.0328551
	PSMB10	3.28527	7.84607e-14	1.0553	0.674614	3.35989	6.07365e-13		3.14112	6.44556e-16	1.03338	0.378921	3.35532	1.34187e-14
	H2-Q8	1.48579	1.59138e-05	-1.13202	0.33245	1.68791	3.44148e-09		1.47509	2.66615e-06	1.03086	0.137544	1.53791	3.35189e-07
	ICOS	1.92932	0.0125454	-1.19454	0.757298	1.8343	0.000621798		2.02772	0.0167495	-1.12163	0.515281	2.08936	0.0114062
	EHD1	2.25023	1.66831e-06	2.00287	0.000691291	2.39099	2.17594e-05		2.17905	3.77394e-06	1.96161	5.60086e-05	2.35512	1.1767e-06
	CD70	2.24727	1.60824e-06	1.92413	0.00118336	1.80426	0.0040993		2.16369	4.2436e-06	1.88115	0.000108157	1.84926	1.34333e-06
	TAPBPL	3.25218	2.86157e-13	1.08112	0.816407	3.25389	1.80156e-10		3.56729	3.83119e-12	1.13309	0.600687	3.77224	2.21672e-09
	TAPBP	3.14801	7.89252e-07	-1.00936	0.988563	3.68936	5.75298e-06		3.26345	2.68836e-08	1.05078	0.961163	3.72262	5.61604e-09
	CD86	11.5078	2.72931e-16	2.25367	1.14472e-06	12.6099	1.32635e-12		13.5204	1.98411e-14	2.29089	1.48851e-08	14.161	7.9601e-15
	PDCD1LG1	2.07035	4.55849e-08	1.97213	2.20272e-05	2.2165	9.01122e-07		1.90425	1.24599e-08	2.10983	7.57374e-07	2.31134	2.48464e-09
	LAMP2	2.61749	1.55589e-06	1.1429	0.713877	2.8972	9.70213e-05		2.85753	1.2788e-07	1.21514	0.462322	2.76902	2.07869e-07
	PDCD1LG2	1.79133	4.52627e-08	1.70097	2.9442e-05	1.83009	1.89004e-06		1.91047	1.76457e-07	1.79127	1.08475e-06	1.97264	4.25065e-08
	ATP6V1D	2.09634	8.06246e-11	-1.04036	0.81176	1.87521	2.25302e-07		2.28435	1.8173e-09	-1.1769	0.590601	2.07975	3.29983e-10
	H2-T10	3.52583	1.69118e-14	-1.04915	0.00880021	3.799	5.98482e-12		4.01016	1.40403e-16	1.06624	0.00127525	4.12743	2.05867e-17
	H2-T17	3.75186	2.37161e-15	-1.19318	9.01843e-05	3.82807	2.46039e-12		3.44361	1.19479e-13	-1.00666	4.54532e-06	4.0601	1.80053e-14
	TAP1	2.45918	7.64235e-14	-1.00455	0.982469	2.39145	1.01519e-10		2.64044	2.07141e-14	1.12743	0.942714	2.5839	3.08872e-15
	IGTP	9.64814	1.38638e-17	2.17651	7.60079e-06	10.6337	2.37188e-14		8.99315	1.40403e-16	2.54614	1.80564e-07	10.0714	2.05867e-17
	CD40	5.14545	1.20742e-17	2.12968	1.33367e-09	4.8341	1.25233e-13		5.91936	2.86716e-17	2.57707	3.50177e-12	5.81819	4.14073e-18
	PSMA5	1.47801	0.00969644	1.08014	0.804629	1.45185	0.0281128		1.53559	0.00416851	1.12682	0.580685	1.51729	0.012559
	PSMB9	1.66324	5.96289e-07	-1.22057	0.0480763	1.66782	3.47207e-06		1.63772	4.3077e-06	-1.19837	0.010421	1.71392	2.88254e-07
IL-15 Production	Symbol	FC. WT/Neg	adj Pval	FC. IFNAR-/-/Neg	adj Pval	FC. PRR-/-/Neg	adj Pval		FC. WT/Neg-WT	adj Pval	FC. IFNAR-/-/Neg-IFNAR	adj Pval	FC. PRR-/-/Neg-PRR	adj Pval
	JAK2	1.50624	5.26814e-05	2.36452	2.71198e-09	1.42937	0.00243058		1.55133	3.27001e-05	2.12077	2.89205e-07	1.51342	0.000729659
	IFNAR2	1.3591	0.000603559	-1.0973	0.289124	1.43915	0.00101992		1.30968	0.000652817	1.08639	0.541042	1.49949	0.000259508
	NFKBIA	1.61116	0.000543721	1.5871	0.00276468	1.47791	0.0079517		1.57203	0.005059	1.59135	0.00488345	1.55623	0.00909072
	TYK2	1.67013	9.54272e-06	1.15178	0.173111	1.80151	4.23246e-05		1.68733	4.14526e-06	1.15232	0.386419	1.74926	5.96926e-06
	JAK3	1.94339	1.26189e-06	2.09623	1.18627e-06	2.15355	7.08891e-06		1.85681	0.000165224	1.96991	0.000900125	1.93051	0.000912937
	IRF1	2.68293	1.33058e-09	2.28164	1.8656e-07	2.91791	4.57609e-08		2.89967	2.17774e-09	2.19408	7.7311e-06	2.78987	3.98404e-10
	PTK2B	2.11209	3.54372e-07	1.00531	0.964356	2.29187	4.13393e-06		1.93853	6.34878e-07	-1.02287	0.989202	1.9603	3.5509e-07
	NFKBIE	2.23346	5.87787e-09	1.64241	0.0017132	2.19066	8.63122e-07		2.50963	0.00175007	1.7848	0.00194441	2.53977	1.58097e-11
	IL6	4.64376	3.11532e-07	1.49572	0.105586	3.90053	0.000146613		5.0666	3.4049e-07	1.56689	0.277058	4.30515	8.67872e-08
	STAT1	3.74989	1.09965e-10	1.00422	0.974752	4.27723	5.25076e-09		4.07406	2.15389e-12	1.14877	0.816407	4.08711	3.31178e-13
	IL15	8.91856	1.51776e-18	1.02803	0.759161	8.53841	2.17114e-14		10.126	8.09459e-17	1.03189	0.903336	9.37456	1.48272e-18
	IFNA5	30.1679	4.30317e-17	1.30655	0.122916	1.41892	0.0878538		30.4548	9.32348e-16	1.33477	0.306829	1.41496	0.0573651
	IFNB1	31.4919	7.52731e-17	1.87111	0.00148187	1.49347	0.0599542		30.6628	2.18664e-15	1.91415	0.00990143	1.42033	0.050112
NF-KB Signaling	Symbol	FC. WT/Neg	adj Pval	FC. IFNAR-/-/Neg	adj Pval	FC. PRR-/-/Neg	adj Pval		FC. WT/Neg-WT	adj Pval	FC. IFNAR-/-/Neg-IFNAR	adj Pval	FC. PRR-/-/Neg-PRR	adj Pval
	NFKB2	2.27373	0.00446745	1.93593	0.00805179	2.0198	0.00165886		2.11304	0.0191289	2.03169	0.00399541	1.97422	0.0132104
	TRAF2	1.58411	0.00115772	1.72966	0.000101097	1.61555	0.00583596		1.7412	0.000545159	1.60417	0.00295074	1.80103	0.00199567
	TANK	2.0971	0.000580603	1.90391	0.0118787	1.8115	0.00484743		2.42035	0.000432829	2.24226	0.001858	2.05795	0.00141401
	RELB	2.54035	5.08539e-08	2.41967	1.97873e-05	2.13755	4.33697e-05		2.50775	3.10424e-06	2.55941	6.58092e-07	2.3449	6.14377e-06
	NFKBIA	1.61116	0.000543721	1.5871	0.00276468	1.47791	0.0079517		1.57203	0.005059	1.59135	0.00488345	1.55623	0.00909072
	BIRC2	2.28274	0.0250438	2.08538	0.000137745	2.06046	0.000821844		2.47412	0.000355881	2.24689	7.59507e-06	2.37247	0.0282576
	TRAF6	2.16644	0.0031115	2.04983	1.36967e-06	1.94983	1.26206e-05		2.15664	0.000799958	2.23826	0.000907937	2.07938	5.27193e-10
	NFKBIE	2.23346	5.87787e-09	1.64241	0.0017132	2.19066	8.63122e-07		2.50963	0.00175007	1.7848	0.00194441	2.53977	1.58097e-11
Type I IFN Pathway	Symbol	FC. WT/Neg	adj Pval	FC. IFNAR-/-/Neg	adj Pval	FC. PRR-/-/Neg	adj Pval		FC. WT/Neg-WT	adj Pval	FC. IFNAR-/-/Neg-IFNAR	adj Pval	FC. PRR-/-/Neg-PRR	adj Pval
	IFNA5	30.1679	4.30317e-17	1.30655	0.122916	1.41892	0.0878538		30.4548	9.32348e-16	1.33477	0.306829	1.41496	0.0573651
	OAS1D	1.76635	2.89632e-07	-1.09062	0.173024	1.72661	3.27464e-06		1.31318	0.000132537	-1.07725	0.290323	1.72943	2.67359e-07
	IFNAR2	1.3591	0.000603559	-1.0973	0.289124	1.43915	0.00101992		1.30968	0.000652817	1.08639	0.541042	1.49949	0.000259508
	A430056A10RIK	1.72607	0.000807962	-1.00224	0.98876	1.51885	0.0396793		1.90194	0.000219517	1.04996	0.995858	1.6413	0.0358851
	ISGF3G	2.35401	0.000143163	-1.17787	0.0543203	2.04045	0.000432496		2.56171	8.74349e-07	-1.06754	0.0502575	2.15373	7.05357e-12
	2310061N23RIK	7.17162	2.8738e-07	-1.86807	0.00217727	6.6581	2.10804e-05		6.54577	1.61374e-09	-1.09484	0.0135727	6.25357	2.93151e-10
	AI661311	2.01194	3.26741e-05	1.19936	0.000721476	2.07953	0.00032232		1.92394	1.21842e-05	1.05063	0.00546436	1.95998	6.6549e-05
	IFI203	4.50707	2.25485e-05	1.07845	0.930668	4.81335	8.9534e-05		5.05884	3.64931e-05	1.2553	0.812421	5.07535	9.66696e-07
	IFNA6	2.62498	1.38655e-05	-1.04299	0.938694	-1.0252	0.932497		2.95445	2.14317e-05	-1.03643	0.830448	1.01336	0.899206
	TYK2	1.67013	9.54272e-06	1.15178	0.173111	1.80151	4.23246e-05		1.68733	4.14526e-06	1.15232	0.386419	1.74926	5.96926e-06
	OAS1G	14.4412	2.30091e-16	1.22616	0.974214	14.0011	1.18633e-14		13.4853	2.05294e-16	1.76755	0.414059	15.2415	3.02008e-17
	IRGM	7.02748	5.47928e-15	1.19195	0.155703	7.20859	5.17725e-12		7.68582	2.18664e-15	1.19698	0.360437	8.61733	3.24031e-16
	IFIH1	6.96956	6.49037e-08	1.62324	0.194287	1.13232	0.754688		6.21599	1.2212e-07	1.51527	0.064665	1.21242	0.661649
	OAS2	9.21888	7.53197e-10	-1.73378	0.00364778	9.29746	1.11829e-07		8.98249	1.57081e-12	-1.02305	0.000435107	8.94912	2.4165e-13
	IFI205	6.05502	1.16481e-08	1.29171	0.527522	6.36564	0.000140564		6.03152	1.0835e-08	1.40928	0.33954	7.51093	1.4998e-10
	BST2	6.46805	3.37742e-10	-1.08356	0.0145938	5.40322	2.77224e-07		7.26574	1.72849e-11	1.08181	0.0422844	5.30463	2.71806e-12
	IFI204	13.1168	1.06525e-07	1.17286	0.856226	9.81335	8.9534e-05		14.4575	4.41708e-08	1.33248	0.674588	10.4184	9.54315e-09
	IFNA9	2.91524	7.65604e-09	1.00968	0.982649	-1.00365	0.987653		2.91387	7.71691e-09	1.03355	0.943211	-1.0104	0.978514
	GVIN1	5.48358	8.92592e-11	-1.15847	0.389257	4.63322	1.29175e-06		4.79462	3.04071e-12	1.03116	0.646579	4.93212	4.69352e-13
	IFITM1	3.70054	0.00145292	6.64665	1.49349e-09	3.09517	9.82747e-07		3.59055	0.00426158	7.33092	4.10811e-12	3.84864	3.566e-13
	ADAR	2.90543	4.87282e-08	-1.18109	0.273347	2.93815	2.78144e-05		3.20333	1.38979e-08	1.02121	0.522271	3.44512	2.80458e-09
	OAS1B	2.72171	1.72638e-11	-1.09062	0.542017	3.2103	4.2689e-10		2.78674	1.80615e-13	-1.06749	0.226152	2.81205	2.32526e-15
	IFI47	15.0885	8.57196e-10	1.70554	0.245101	13.2937	2.5976e-07		16.0579	4.70258e-10	2.05473	0.0894536	14.9471	8.2336e-11
	ISG20	20.0205	5.59362e-11	-1.24936	0.447654	15.8829	5.00571e-08		18.5245	3.89484e-11	-1.00229	0.701752	18.694	6.3298e-12
	OASL2	9.7968	9.05467e-19	1.22726	0.133033	10.2894	4.95176e-15		8.72401	2.70181e-18	1.59578	0.121685	11.9744	3.70144e-19
	GBP4	11.271	1.18401e-14	1.88636	0.00042572	12.6662	5.32533e-12		12.0754	1.82898e-13	2.20127	0.00358789	11.8401	2.75625e-14
	IFI35	3.45338	6.52852e-13	-1.32313	0.0372411	3.50302	3.03669e-10		3.86769	2.76396e-14	-1.02495	0.00753854	3.4395	4.16525e-15
	IFITM3	2.48794	8.06328e-12	-1.09567	0.508796	2.58797	1.38485e-09		2.88006	4.21158e-12	1.09389	0.262186	2.8201	6.52308e-13
	STAT2	5.32056	3.58539e-14	1.04149	0.720016	5.46703	2.42588e-11		4.91428	1.9669e-14	1.10602	0.880686	5.58103	2.93152e-15
	IFIT3	15.9778	1.76316e-12	1.39104	0.158852	15.5104	9.66133e-10		17.0114	4.21158e-12	1.8702	0.175128	16.5679	1.14906e-14
	IFIT2	13.0135	1.8174e-12	-1.3706	0.339991	12.7135	9.66133e-10		14.4333	5.58013e-12	1.0878	0.23484	14.0409	8.70293e-13
	DDX58	8.15641	1.07127e-12	-1.09775	0.055131	7.92685	6.98962e-10		8.21328	7.62489e-14	1.0043	0.171371	8.42387	1.14906e-14
	MX2	10.5006	4.16295e-13	1.14935	0.00101957	10.6996	2.19315e-10		11.2771	7.94059e-15	1.28155	0.00730254	11.6514	1.18168e-15
	IRF7	20.2562	2.42227e-13	1.00973	0.0464391	19.1423	3.16149e-10		21.0807	9.40383e-15	1.12418	0.0499811	22.9871	1.40027e-15
	STAT1	3.74989	1.09965e-10	1.00422	0.974752	4.27723	5.25076e-09		4.07406	2.15389e-12	1.14877	0.816407	4.08711	3.31178e-13
	USP18	8.60975	1.11876e-12	-1.27665	7.2941e-05	7.98272	1.00851e-09		8.86159	7.46674e-14	-1.14961	0.000434858	9.3373	1.12523e-14
	OAS3	9.5655	1.75731e-19	-1.05783	0.759863	10.3211	1.34258e-15		9.99472	3.23438e-19	-1.08427	0.520541	12.7338	4.87416e-20
	IFNA14	7.23577	4.75873e-12	1.04748	0.917298	1.15079	0.412057		7.85948	1.09274e-11	1.10366	0.78506	1.18591	0.412057
	MX1	9.83766	1.98118e-14	1.1951	0.118282	9.95923	1.84011e-11		10.5654	1.96404e-16	1.21312	0.126473	10.3672	2.88579e-17
	OAS1A	3.64098	4.84678e-13	1.26697	0.0915749	3.67246	2.54376e-10		3.49086	2.82721e-14	1.04336	0.124371	3.80516	4.26057e-15
	GBP2	25.0736	5.25228e-21	4.1343	2.36132e-12	25.7172	2.48993e-16		25.1906	6.72408e-20	5.37551	1.04922e-09	28.4287	1.01331e-20
	G1P2	21.3086	3.58144e-14	1.18238	0.42227	21.1525	3.37516e-11		22.6492	2.17249e-14	1.34277	0.679364	23.5369	3.24049e-15
	2510004L01RIK	13.9257	1.79635e-16	1.01209	0.931266	14.1024	3.2891e-13		14.4257	1.26175e-16	1.19192	0.979151	14.387	1.84551e-17
	CXCL10	63.2143	4.95712e-20	4.84508	2.68714e-09	52.7402	1.03981e-15		71.7283	4.79523e-20	6.08347	2.89205e-07	61.3336	7.22633e-21
	IGTP	9.64814	1.38638e-17	2.17651	7.60079e-06	10.6337	2.37188e-14		8.99315	1.40403e-16	2.54614	1.80564e-07	10.0714	2.05867e-17
	GBP5	14.9252	1.00533e-16	3.37876	8.16495e-09	13.3372	4.97378e-13		14.239	6.22345e-16	3.91268	6.94715e-07	13.5586	9.17023e-17
	OASL1	49.6325	6.09537e-12	3.42664	4.49744e-05	34.1132	1.17407e-08		49.0233	7.86434e-12	3.50894	1.87256e-06	40.6982	1.22922e-12
	GBP6	9.07803	2.99412e-17	1.52292	0.000636012	9.58132	5.21121e-14		8.40368	7.03842e-17	1.65898	0.00490144	9.86642	1.0241e-17
Cross-talk between DCs and NK	Symbol	FC. WT/Neg	adj Pval	FC. IFNAR-/-/Neg	adj Pval	FC. PRR-/-/Neg	adj Pval		FC. WT/Neg-WT	adj Pval	FC. IFNAR-/-/Neg-IFNAR	adj Pval	FC. PRR-/-/Neg-PRR	adj Pval
	CSF2	1.90051	1.68717e-07	-1.07128	0.481337	1.79561	2.71382e-05		1.91904	3.77274e-05	-1.01073	0.688887	2.24634	1.4357e-05
	CD80	1.60221	0.00030746	1.60327	0.0062996	1.53347	0.0370998		1.70089	0.000356167	1.8574	0.000855385	1.63837	0.0284642
	PVRL2	3.10508	7.14888e-05	1.86026	0.0255333	2.19227	0.0314451		3.35948	3.11109e-05	1.8171	0.0407703	2.40524	0.000121889
	CCR7	2.76606	0.0003635	1.85542	0.0315622	1.92495	0.0397546		2.41536	0.0186591	1.79588	0.0117638	2.00265	0.0128525
	KLRK1	2.5619	1.99013e-10	-1.23252	0.0411582	2.34725	1.71463e-07		2.41176	5.18269e-09	-1.10832	0.044595	2.4379	1.59172e-11
	IL18	1.97356	6.73184e-06	1.02188	0.848446	1.89551	5.64519e-05		1.96648	4.32624e-06	-1.01175	0.945908	2.21891	1.37478e-06
	FAS	4.40884	1.58041e-12	2.7998	1.26394e-08	4.66784	4.08357e-10		5.15324	4.57814e-12	3.10379	5.04365e-07	5.597	7.0882e-13
	CD86	11.5078	2.72931e-16	2.25367	1.14472e-06	12.6099	1.32635e-12		13.5204	1.98411e-14	2.29089	1.48851e-08	14.161	7.9601e-15
	IL6	4.64376	3.11532e-07	1.49572	0.105586	3.90053	0.000146613		5.0666	3.4049e-07	1.56689	0.277058	4.30515	8.67872e-08
	CD69	3.73125	1.5024e-09	1.60087	0.0047807	4.22117	5.19252e-08		3.5153	1.90805e-09	1.65008	0.0259933	3.72265	3.47371e-10
	IL15	8.91856	1.51776e-18	1.02803	0.759161	8.53841	2.17114e-14		10.126	8.09459e-17	1.03189	0.903336	9.37456	1.48272e-18
	IFNA5	30.1679	4.30317e-17	1.30655	0.122916	1.41892	0.0878538		30.4548	9.32348e-16	1.33477	0.306829	1.41496	0.0573651
	IFNB1	31.4919	7.52731e-17	1.87111	0.00148187	1.49347	0.0599542		30.6628	2.18664e-15	1.91415	0.00990143	1.42033	0.050112
	TNFRSF5	5.80156	2.44199e-13	1.66218	4.78645e-06	4.75244	4.25527e-12		3.49678	1.4304e-15	1.8149	9.87301e-08	4.47537	2.35056e-12
IL-15 Signaling	Symbol	FC. WT/Neg	adj Pval	FC. IFNAR-/-/Neg	adj Pval	FC. PRR-/-/Neg	adj Pval		FC. WT/Neg-WT	adj Pval	FC. IFNAR-/-/Neg-IFNAR	adj Pval	FC. PRR-/-/Neg-PRR	adj Pval
	JAK1	1.53759	0.000976701	1.49864	7.64989e-08	1.4734	0.0476299		1.49259	0.00148827	1.4787	0.000377609	1.39851	0.336696
	IFNAR2	1.3591	0.000603559	-1.0973	0.289124	1.43915	0.00101992		1.30968	0.000652817	1.08639	0.541042	1.49949	0.000259508
	NFKBIA	1.61116	0.000543721	1.5871	0.00276468	1.47791	0.0079517		1.57203	0.005059	1.59135	0.00488345	1.55623	0.00909072
	TYK2	1.67013	9.54272e-06	1.15178	0.173111	1.80151	4.23246e-05		1.68733	4.14526e-06	1.15232	0.386419	1.74926	5.96926e-06
	JAK3	1.94339	1.26189e-06	2.09623	1.18627e-06	2.15355	7.08891e-06		1.85681	0.000165224	1.96991	0.000900125	1.93051	0.000912937
	IRF1	2.68293	1.33058e-09	2.28164	1.8656e-07	2.91791	4.57609e-08		2.89967	2.17774e-09	2.19408	7.7311e-06	2.78987	3.98404e-10
	PTK2B	2.11209	3.54372e-07	1.00531	0.964356	2.29187	4.13393e-06		1.93853	6.34878e-07	-1.02287	0.989202	1.9603	3.5509e-07
	NFKBIE	2.23346	5.87787e-09	1.64241	0.0017132	2.19066	8.63122e-07		2.50963	0.00175007	1.7848	0.00194441	2.53977	1.58097e-11
	IL6	4.64376	3.11532e-07	1.49572	0.105586	3.90053	0.000146613		5.0666	3.4049e-07	1.56689	0.277058	4.30515	8.67872e-08
	STAT3	2.58721	4.60895e-12	1.91362	7.7311e-06	2.52034	2.78488e-09		2.53372	1.77745e-10	2.02673	1.8589e-07	2.246	3.01342e-11
	IL15	8.91856	1.51776e-18	1.02803	0.759161	8.53841	2.17114e-14		10.126	8.09459e-17	1.03189	0.903336	9.37456	1.48272e-18
	IFNA5	30.1679	4.30317e-17	1.30655	0.122916	1.41892	0.0878538		30.4548	9.32348e-16	1.33477	0.306829	1.41496	0.0573651
	IFNB1	31.4919	7.52731e-17	1.87111	0.00148187	1.49347	0.0599542		30.6628	2.18664e-15	1.91415	0.00990143	1.42033	0.050112
	STAT5	1.84907	2.53492e-06	2.30306	1.08523e-07	1.53528	0.00238969		1.97555	3.03375e-06	2.02387	5.1359e-06	1.62915	0.000608058
IL-10 Signaling	Symbol	FC. WT/Neg	adj Pval	FC. IFNAR-/-/Neg	adj Pval	FC. PRR-/-/Neg	adj Pval		FC. WT/Neg-WT	adj Pval	FC. IFNAR-/-/Neg-IFNAR	adj Pval	FC. PRR-/-/Neg-PRR	adj Pval
	BCL3	4.45411	4.12775e-13	3.4205	1.61007e-10	4.2238	4.57723e-10		4.2788	7.52134e-10	3.06728	3.06604e-08	3.61436	1.34259e-10
	SOCS3	3.84361	1.23723e-11	4.72172	1.00995e-09	4.25058	4.3677e-10		3.90313	5.99515e-12	5.03579	1.62456e-12	4.25628	9.34215e-13
	CCND2	9.24282	1.14865e-12	3.71356	1.53461e-07	7.73487	2.22841e-09		10.0044	2.67261e-12	4.11299	6.78111e-06	9.83092	4.12582e-13
	HMOX1	3.29579	4.61999e-07	2.7883	1.84675e-05	8.92371	6.7924e-09		3.81035	2.05645e-10	3.2913	0.000283499	9.36423	1.74099e-10
	STAT3	2.58721	4.60895e-12	1.91362	7.7311e-06	2.52034	2.78488e-09		2.53372	1.77745e-10	2.02673	1.8589e-07	2.246	3.01342e-11
	CCR5	2.06555	0.000225062	1.89051	0.0030006	2.23794	0.000200123		2.32708	1.14417e-05	2.05891	0.017843	2.47703	3.92253e-06
	IL10	2.20373	9.09691e-07	1.20043	0.178638	2.82831	9.01122e-07		2.66554	1.04514e-08	1.40932	0.394875	3.0235	2.07347e-09
	CCND3	1.47714	1.62336e-05	1.35434	0.0115948	1.4967	0.000209985		1.58019	0.000529235	1.43957	0.0414089	1.63034	6.54742e-05
	IL10RA	2.00102	5.34727e-07	-1.05092	0.660657	1.92508	4.17619e-05		1.88194	2.67664e-06	-1.2332	0.848619	1.74748	5.86901e-06
	TYK2	1.67013	9.54272e-06	1.15178	0.173111	1.80151	4.23246e-05		1.68733	4.14526e-06	1.15232	0.386419	1.74926	5.96926e-06
	JAK1	1.53759	0.000976701	1.49864	7.64989e-08	1.4734	0.0476299		1.49259	0.00148827	1.4787	0.000377609	1.39851	0.336696
TNFR2 PATHWAY	Symbol	FC. WT/Neg	adj Pval	FC. IFNAR-/-/Neg	adj Pval	FC. PRR-/-/Neg	adj Pval		FC. WT/Neg-WT	adj Pval	FC. IFNAR-/-/Neg-IFNAR	adj Pval	FC. PRR-/-/Neg-PRR	adj Pval
	NFKBIA	1.61116	0.000543721	1.5871	0.00276468	1.47791	0.0079517		1.57203	0.005059	1.59135	0.00488345	1.55623	0.00909072
	BIRC2	2.28274	0.0250438	2.08538	0.000137745	2.06046	0.000821844		2.47412	0.000355881	2.24689	7.59507e-06	2.37247	0.0282576
	TRAF1	2.72489	2.07162e-09	1.82966	0.000101097	2.32201	3.11954e-06		2.28822	2.43101e-07	1.71715	0.00111374	1.91508	2.51966e-07
	TANK	2.0971	0.000580603	1.90391	0.0118787	1.8115	0.00484743		2.42035	0.000432829	2.24226	0.001858	2.05795	0.00141401
	LTA	1.83943	0.000986077	1.41638	0.0641214	1.32198	0.0105994		1.83067	0.0026571	1.4205	0.173024	1.5872	0.0324738
	TNFAIP3	1.54521	0.00605247	1.43347	0.0338861	1.42136	0.0377082		1.51904	0.000447404	1.51534	0.028195	1.52133	0.0441162
	TRAF3	1.43461	0.00112892	1.34068	0.00802075	1.48395	0.00343734		1.57236	0.00202087	1.3561	0.0391159	1.51948	0.00832033
	MAP3K14	1.53089	0.0244022	1.405	0.0962194	1.39718	0.168312		1.63387	0.00161771	1.5939	0.259226	1.49601	0.0147514
	TRAF2	1.58411	0.00115772	1.72966	0.000101097	1.61555	0.00583596		1.7412	0.000545159	1.60417	0.00295074	1.80103	0.00199567
	Tnfrsf1b	1.59362	0.0162824	1.47148	0.0336915	1.41813	0.0056194		1.63849	3.6922e-06	1.43806	0.00316638	1.72651	0.00191107
