# Supplementary material for: Direct Type I IFN but Not MDA5/TLR3 Activation of Dendritic Cells Is Required for Maturation and Metabolic Shift to Glycolysis after Poly IC Stimulation
Source: PLoS Biol. 2014 Jan 7;12(1):e1001759. doi: 10.1371/journal.pbio.1001759 (PMC3883643; doi:10.1371/journal.pbio.1001759)
Supplement: Table S3 — Core enriched genes (GSEA) of all pathways in Figure 3 . Table displays the list of genes that were core enriched in each pathway after GSEA analysis and their fold change (FC) and p-value. (XLSX) [file pbio.1001759.s003.xlsx]

## Sheet: Sheet1
Core enriched genes (GSEA) from Pathways in Figure 3 (IFNAR-/- vs WT DCs)
PATHWAY	Symbol	FC. IFNAR/WT	adj Pval
Oxidative Phosphorylation	NDUFA6	2.37887	0.00792671
	NDUFA7	2.132	0.0441365
	UQCRH	1.48905	0.0358738
	ATP5E	1.73094	0.0192152
	NDUFB10	1.43123	0.0439454
	NDUFA3	2.84144	0.00052307
	UQCRB	3.06076	0.00111171
	ATP5G2	1.64953	0.0143613
	COX6C	2.55043	0.0039915
	NDUFA1	3.30124	0.00632199
	COX7A1	1.50671	0.0296991
	NDUFA4	2.86584	0.0159714
	COX6A1	2.64728	0.0314721
	COX7C	2.71841	0.0278192
	NDUFA2	2.93703	0.0484612
	NDUFAB1	1.31081	0.0405202
	NDUFB4	1.52518	0.0238146
	ATP5J2	2.86401	0.036089
	COX7B	1.67626	0.0195048
	NDUFV2	1.52225	0.0106572
	ATP5H	1.81258	0.00169744
	COX5A	2.34346	0.0319808
	ATP5L	2.54837	0.00477665
	NDUFB8	2.93977	0.0049058
	NDUFB2	1.88404	0.0206676
	SDHB	1.95718	0.0408782
	ATP5C1	2.03623	0.00398034
	SDHD	1.71587	0.0120742
	NDUFV1	1.78934	5.29223e-05
	COX5B	2.17633	0.0418867
	ATP5J	2.44407	0.00113246
	NDUFS6	3.03329	0.0250811
	NDUFB5	2.57424	0.0032389
	COX8A	3.02163	0.0498561
	NDUFS7	2.08183	0.0241309
	PPA1	1.32414	0.0281269
	COX4I1	1.75817	0.0353628
	NDUFB7	1.78364	0.0241798
	UQCR	4.0281	0.0240288
	COX7A2	2.58717	0.0325518
	UQCRC2	1.46253	0.00201047
	ATP5D	1.73958	0.0436812
	NDUFS3	2.21058	0.000544492
	NDUFA9	1.79686	0.000529863
	NDUFC2	2.68842	0.00043079
	ATP5O	2.20213	0.011872
	NDUFA5	3.02908	0.0032389
	NDUFS8	2.12733	0.00444036
	NDUFC1	3.88915	0.0267732
	ATP5G3	2.57868	0.00120625
	ATP5G1	3.95705	0.00271162
	CYC1	1.71325	0.00222134
	PPA2	2.13828	7.59584e-05
	NDUFB6	1.353	0.0062544
	NDUFA10	1.70734	1.9563e-05
	NDUFS2	1.75203	0.00906918
	NDUFA8	2.72812	0.000993243
	UQCRC1	1.49652	0.000553277
	COX10	1.94711	9.41425e-06
	SDHC	2.31038	8.55118e-05
	ATP5F1	1.47131	0.000424505
Ribosome	RPL36AL	2.87469	0.00309641
	RPS8	3.58229	0.000820801
	RPS21	2.01173	0.013269
	RPL41	1.4733	0.0103703
	RPL24	2.06021	0.0410625
	RPS11	2.12028	0.0227251
	RPS5	1.42779	0.00255282
	FAU	1.59749	0.0467661
	RPS25	1.5221	0.0376696
	RPL35A	2.33696	0.0166035
	RPL37A	2.21232	0.0330443
	RPL3	1.5095	0.020727
	RPL37	1.48932	0.0426054
	RPL21	1.54571	0.000183033
	RPL36A	2.45979	0.0418867
	RPL27	2.29734	0.0285537
	RPL6	1.85336	0.0128831
	RPL38	3.10911	0.0405476
	RPL28	2.63428	0.0170502
	RPL31	2.27378	0.00236385
	RPL14	1.21489	0.0249754
	RPS26	3.14518	0.0296024
	RPS3	1.82771	0.0014976
	RPL35	2.4881	0.0166035
	RPL30	2.5446	0.0146964
	RPS16	2.50663	0.0114733
	RPS3A	1.69314	0.0325661
	RPL23A	2.22017	0.00597595
	RPS7	1.76569	0.0089031
	RPL18	2.25664	0.00115849
	RPS10	2.36717	0.00354379
	RPL19	2.02131	0.0151895
	RPL12	1.62064	0.00118345
	RPS13	2.5785	0.00314634
	RPL13A	1.70602	5.22954e-05
	RPL9	1.45943	0.0374836
	RPS12	1.34999	0.041998
	RPS6	2.06996	0.000317666
	RPL29	2.7434	0.00112125
	RPS2	2.19407	0.000268195
	RPS15A	1.70137	0.00110996
Pentose Phosphatase Pathway	ALDOC	1.49981	9.37121e-06
	RBKS	1.39317	0.035356
	NDUFA6	2.37887	0.00792671
	PGLS	1.41829	0.000191422
	H6PD	1.57471	0.0144299
	PFKL	1.58561	0.00618547
	NADK	1.7733	0.000612601
	TKT	1.8353	7.62777e-05
	PRPS2	1.63614	0.0226297
	RPIA	1.64723	0.000205975
	NDUFV1	1.78934	5.29223e-05
	NDUFS3	2.21058	0.000544492
	TALDO1	1.63201	9.44172e-05
	NDUFC2	2.68842	0.00043079
	PGM3	1.15821	0.00801987
Pyrimidine Metabolism	NDUFA5	3.02908	0.0032389
	ALDOA	1.72468	1.02567e-06
	G6PDX	2.45366	1.66192e-05
	PGD	2.22548	5.86702e-05
	ZNRD1	1.63062	0.00132362
	POLR2J	1.94567	0.0458648
	AK3	1.26605	0.000164261
	CMPK	1.54538	0.0120155
	ENTPD4	1.71016	0.020727
	TK1	1.61662	0.00472657
	ENTPD6	1.34727	0.000683264
	POLD4	1.57852	0.00155373
	ENTPD5	1.43394	1.77846e-05
	POLR2I	1.82661	0.0417838
	POLA2	2.16869	0.00905228
	PRIM2	1.58504	0.0184173
	TXNRD2	1.60578	0.00245977
	POLD2	1.72156	0.00362212
	UMPS	2.07064	0.00143736
	POLR3H	1.80907	0.000409368
	PRIM1	1.46582	0.0345825
	POLR2H	2.21578	0.000566362
	POLR3G	1.51381	9.38325e-05
	NME1	5.1803	0.000649745
	DCTD	1.70778	1.2136e-05
	CAD	2.09805	4.33766e-05
	DTYMK	2.60648	6.92741e-05
	CTPS	2.40245	1.21635e-05
	DHODH	1.47702	0.000118349
	NME4	2.16648	0.000110248
	NME6	1.76529	0.00141767
	NME2	3.74916	0.000363011
	UCK2	3.30675	3.82532e-06
Citrate Cycle	IDH2	2.41532	0.0181876
	IDH3A	2.37764	2.5385e-05
	IDH3G	1.64631	3.45255e-06
	SDHB	2.15718	0.0408782
	SDHD	1.81587	0.0120742
	ACO2	1.57869	0.0201042
	ACO1	1.51998	0.0401716
	ACLY	2.1358	0.0128136
	SUCLG2	1.68973	8.55836e-05
	IDH3B	1.54672	0.00251036
	MDH2	1.98415	0.0135634
	SDHC	2.31038	8.55118e-05
Purine Metabolism	NME4	2.16648	0.000110248
	NME6	1.76529	0.00141767
	PKM2	2.28586	2.66625e-05
	NME2	3.74916	0.000363011
	POLR2K	1.42904	0.0341455
	ADCY9	1.3168	0.0338634
	NT5M	1.33005	3.89528e-05
	NUDT2	1.40539	0.0269588
	RRM1	1.50586	0.00211598
	ZNRD1	1.63062	0.00132362
	POLR2J	1.94567	0.0458648
	ENTPD4	1.71016	0.020727
	ADK	1.72051	7.04787e-05
	ENTPD6	1.34727	0.000683264
	POLD4	1.57852	0.00155373
	ENTPD5	1.43394	1.77846e-05
	POLR2I	1.82661	0.0417838
	PRPS2	1.63614	0.0226297
	POLA2	2.16869	0.00905228
	PRIM2	1.58504	0.0184173
	POLD2	1.72156	0.00362212
	ADSSL1	4.11883	0.000212928
	GDA	1.87158	3.84047e-06
	GUK1	1.3697	0.00012959
	ADSL	1.45412	0.00499442
	ADA	1.48001	0.0445758
	POLR3H	1.80907	0.000409368
	PRIM1	1.46582	0.0345825
	NUDT5	2.37599	0.00140257
	PAPSS1	1.78194	5.68811e-05
	POLR2H	2.21578	0.000566362
	AK2	1.38408	0.0209036
	POLR3G	1.51381	9.38325e-05
	NME1	5.1803	0.000649745
	IMPDH2	1.66924	4.20367e-06
	GART	2.31004	0.00102338
	ATIC	2.1221	3.13997e-05
	APRT	5.35341	0.000142087
	ENPP1	1.31345	0.0102971
	AMPD2	1.64179	0.00261846
	PDE2A	1.30623	0.027226
	POLR3K	1.61007	0.000428962
	RRM2	1.28976	0.000465172
	GMPR2	1.3335	0.00131181
Heme Metabolism	FTH1	1.56335	0.00015627
	PPOX	1.21866	0.0402556
	ALAD	1.65529	0.00157347
	ALAS1	1.38837	0.0098816
	NFE2	2.21647	0.0002529
	UGT1A10	1.75779	0.00030794
	HEBP1	1.78126	0.00282365
	BLVRA	1.93802	0.000346549
	UROD	1.73704	1.24369e-05
	COX10	1.94711	9.41425e-06
	BLVRB	4.5674	1.21884e-07
	HP	8.46909	1.76925e-08
Pyruvate Metabolism	MDH2	1.98415	0.0135634
	GRHPR	2.04398	1.06759e-05
	PKM2	2.28586	2.66625e-05
	PDHA1	1.87926	0.0011175
	GLO1	1.74867	7.79794e-06
	ALDH2	2.90022	0.000159326
	HAGH	1.58497	0.00531157
	ACAT2	1.31696	0.00242967
	ME2	1.52176	3.60842e-05
	DLAT	1.50375	0.000918838
Aminoacyl tRNA Biosynthesis	SARS	1.3465	0.0463552
	QARS	1.42902	0.000164989
	MARS	1.37296	0.00776748
	LARS	1.51572	0.0480238
	VARS	1.84194	0.04294
	IARS	1.43516	0.000438721
	HARS2	2.00179	0.00657334
	RARS	1.56196	0.016568
	GARS	1.61216	0.00116721
	NARS	1.41416	0.0121563
	EPRS	1.38494	0.043705
	FARSB	2.40578	4.93932e-05
	DARS	2.04346	8.17349e-05
Glutathione Metabolism	IDH2	2.41532	0.0181876
	MGST1	2.04831	0.00536009
	GPX1	1.70408	0.000430039
	GSS	1.5961	0.000288201
	GSTM1	2.79148	2.48591e-06
	GSTP1	3.63248	0.000410899
	GSTZ1	1.59096	1.12026e-06
	OPLAH	1.37559	0.0063472
	MGST3	1.43366	0.00195143
	ANPEP	1.36885	0.0464372
	GSTM5	1.35134	0.020276
	GCLM	1.58868	0.000957361
	GSTK1	1.87089	0.000152093
